# Supplementary material for: A comprehensive analysis of gut and skin microbiota in canine atopic dermatitis in Shiba Inu dogs
Source: Microbiome. 2023 Oct 21;11:232. doi: 10.1186/s40168-023-01671-2 (PMC10590023; doi:10.1186/s40168-023-01671-2)
Supplement: Supplementary file 3 — Additional file 2: Figure S2. For alpha diversity, Shannon indices were compared between four groups: healthy dogs (Healthy), cAD-affected dogs without medical treatment (cADpre), cADpre dogs that received 2 weeks of oclacitinib treatment (cADpost), and cAD-affected dogs already on oclacitinib treatment (cADtreat). The comparisons were made in 12 skin sites: abdomen (a), axilla (b), cubital flexor (c), flank (d), front paw (e), hind paw (f), inguinal area (g), medial pinnae (h), palmar metacarpal (i), perilabial area (j), perineum (k) and ventral tail (l). Asterisks (*) indicate p-values showing significant correlations (p< 0.05) are presented. [file 40168_2023_1671_MOESM2_ESM.zip]

Archive with 2 entries (2 files):
- Fig.S2a-f.eps
- Fig.S2g-l.eps
