# Supplementary material for: A comprehensive analysis of gut and skin microbiota in canine atopic dermatitis in Shiba Inu dogs
Source: Microbiome. 2023 Oct 21;11:232. doi: 10.1186/s40168-023-01671-2 (PMC10590023; doi:10.1186/s40168-023-01671-2)
Supplement: Supplementary file 9 — Additional file 8: Figure S8. Data related to Fig. 3. The mean abundances of the 10 predominant Staphylococcus spp. are presented in the 12 skin sites: abdomen, axilla, cubital flexor, flank, front paw, hind paw, inguinal area, medial pinnae, palmar metacarpal, perilabial area, perineum and ventral tail. Abundances are shown per study group; healthy dogs, cAD-affected dogs before treatment (cADpre), cADpre dogs that received 2 weeks of oclacitinib treatment (cADpost) and cAD-affected dogs already on treatment (cADtreat) are presented. [file 40168_2023_1671_MOESM8_ESM.zip]

Archive with 2 entries (2 files):
- Fig.S8a-f.eps
- Fig.S8g-l.eps
