# Supplementary material for: A comprehensive analysis of gut and skin microbiota in canine atopic dermatitis in Shiba Inu dogs
Source: Microbiome. 2023 Oct 21;11:232. doi: 10.1186/s40168-023-01671-2 (PMC10590023; doi:10.1186/s40168-023-01671-2)
Supplement: Supplementary file 16 — Additional file 15: Table S1. Age and sex distribution of dogs involved in the study. Table S2. Correlation analysis between bacterial taxa and clinical score (CADESI-04) to select the skin sites for further analysis. Table S3. Statistical summary of the differentially abundant skin bacterial taxa at the phylum level. Table S4. Statistical summary of the differentially abundant skin bacteria at the genus level. Table S5. Correlation of Staphylococcus abundance and CADESI-04 score in each skin site was compared between dog groups. Table S6. Mean relative abundance of the 10 most abundant Staphylococcus spp. in the skin samples form healthy, cADpre, cADpost and cADtreat dogs. Data from 12 skin sites are presented. Percent identity of the best hit from NCBI Nucleotide BLAST is presented in each classified species. Table S7. Data related to Fig. 3. Statistical summary of differentially abundant Staphylococcus spp. between dog groups. Table S8. Mean relative abundance of bacterial taxa at the phylum level in faecal samples from all four dog groups. Table S9. Mean relative abundance of bacterial taxa at the genus level in the faecal samples in all four dog groups. Table S10. Statistical summary of the differentially abundant faecal and skin bacterial taxa between mtDNA haplogroups A and C. [file 40168_2023_1671_MOESM15_ESM.xlsx]

## Sheet: Table S1
Table S1: Age and sex distribution of dogs involved in this study
	Healthy	cAD (cADpre + cADpost)	cAD already on treatment (cADtreat)
Number	20	10	10
Average age (months)	55	68.67	62.9
SD	32.61	43.46	47.75
Age min.	19	17	9
Age max.	120	136	143
Male	1	0	2
Neutered male	6	1	3
Female	7	1	0
Neutered female	6	7	5
Sex no record	0	1	0

## Sheet: Table S2
Table S2: Correlation analysis between bacterial taxa and clinical score (CADESI-04) to select the skin sites for further analysis
Skin site	Tax_level	GLM_p	FREQ	R_squared
Abdomen	Phylum	0.0409585	0.58	0.114
	Genus	9.24266e-09	0.28	0.615
Axilla	Phylum	0.146002	0.42	0.059
	Genus	0.00607005	0.3	0.196
Medial Pinna	Phylum	0.0102998	0.72	0.174
	Genus	0.000580474	0.28	0.29
Cubital flexor	Phylum	0.00356173	0.92	0.218
	Genus	0.000113277	0.5	0.351
Flank	Phylum	0.0226821	0.5	0.144
	Genus	0.0151029	0.16	0.162
Front paw	Phylum	0.0224688	0.46	0.14
	Genus	2.49233e-05	0.9	0.402
Inguinal area	Phylum	0.218308	0.26	0.044
	Genus	0.000320138	0.22	0.32
Hind paw	Phylum	0.00362164	0.84	0.229
	Genus	0.000855364	0.36	0.29
Perilabial area	Phylum	0.00160615	0.7	0.257
	Genus	7.72085e-06	0.6	0.449
Palmer metacarpal	Phylum	0.0193212	0.54	0.147
	Genus	0.000459463	0.14	0.299
Perineum	Phylum	4.12218e-05	0.7	0.386
	Genus	5.62124e-05	0.14	0.375
Stool	Phylum	7.21976e-05	0.8	0.375
	Genus	1.55417e-06	0.38	0.498
Ventral tail	Phylum	0.00123972	0.72	0.261
	Genus	2.51537e-05	0.4	0.402
Skin sites with R squared > 0.4 at the genus level were selected for further analysis.

## Sheet: Table S3
Table S3. Statistical summary of the differentially abundant skin bacterial taxa at the phylum level.
Phylum	Skin site	Comparison	fdr	Effect	Error min	Error max	ANCOMBC	Score
Acidobacteria	Abdomen	ADpost vs ADpre	9.24846e-10	0.364556	0.249505	0.479608	FALSE	1
Actinobacteria	Abdomen	ADpost vs ADpre	4.78854e-70	0.394497	0.350913	0.438082	FALSE	1
Bacteroidetes	Abdomen	ADpost vs ADpre	0.0940557	-0.0566091	-0.117223	0.00400537	FALSE	1
Deinococcus-Thermus	Abdomen	ADpost vs ADpre	2.90409e-100	-2.63215	-2.87419	-2.39012	FALSE	1
Proteobacteria	Abdomen	ADpost vs ADpre	1.0559e-133	-0.452593	-0.488527	-0.416659	FALSE	1
Actinobacteria	Abdomen	ADtreat vs Healthy	0.0687392	0.686171	0.0684874	1.30385	FALSE	1
Bacteroidetes	Abdomen	ADtreat vs Healthy	2.66411e-06	1.10793	0.680337	1.53553	FALSE	1
Proteobacteria	Abdomen	ADtreat vs Healthy	0.0520213	-0.60858	-1.09829	-0.118865	FALSE	1
Firmicutes	Front paw	ADpre vs Healthy	0.0265888	1.28598	0.400264	2.17169	TRUE	2
Acidobacteria	Front paw	ADpost vs ADpre	3.03019e-36	-0.580831	-0.670832	-0.490829	FALSE	1
Deinococcus-Thermus	Front paw	ADpost vs ADpre	7.84295e-295	-2.69361	-2.83725	-2.54998	FALSE	1
Firmicutes	Front paw	ADpost vs ADpre	1.47241e-226	-0.743139	-0.788404	-0.697873	TRUE	2
Fusobacteria	Front paw	ADpost vs ADpre	7.88202e-32	-0.80056	-0.933541	-0.667579	TRUE	2
Proteobacteria	Front paw	ADpost vs ADpre	8.82208e-08	0.0973523	0.062238	0.132466	FALSE	1
Verrucomicrobia	Front paw	ADpost vs ADpre	0.00058295	-4.92198	-7.66528	-2.17869	FALSE	1
Acidobacteria	Front paw	ADtreat vs Healthy	1.57415e-157	2.48335	2.30186	2.66484	TRUE	2
Acidobacteria	Perilabial area	ADpre vs Healthy	0.0114148	-1.52682	-2.59467	-0.458959	FALSE	1
Actinobacteria	Perilabial area	ADpre vs Healthy	6.19531e-31	-1.34582	-1.57027	-1.12137	FALSE	1
Firmicutes	Perilabial area	ADpre vs Healthy	1.45207e-12	1.46779	1.07287	1.86271	FALSE	1
Fusobacteria	Perilabial area	ADpre vs Healthy	0.00405594	-1.08848	-1.75419	-0.42278	FALSE	1
Proteobacteria	Perilabial area	ADpre vs Healthy	0.0392975	-0.426917	-0.791784	-0.06205	FALSE	1
Acidobacteria	Perilabial area	ADpost vs ADpre	3.02729e-24	3.04715	2.46154	3.63277	FALSE	1
Actinobacteria	Perilabial area	ADpost vs ADpre	1.47612e-17	-0.277717	-0.34132	-0.214114	TRUE	2
Bacteroidetes	Perilabial area	ADpost vs ADpre	5.58877e-153	-0.701341	-0.753432	-0.64925	FALSE	1
Deinococcus-Thermus	Perilabial area	ADpost vs ADpre	2.886e-178	2.33798	2.17731	2.49864	FALSE	1
Firmicutes	Perilabial area	ADpost vs ADpre	0	-1.97718	-2.02402	-1.93035	FALSE	1
Fusobacteria	Perilabial area	ADpost vs ADpre	1.88914e-75	-1.33426	-1.47619	-1.19232	FALSE	1
Proteobacteria	Perilabial area	ADpost vs ADpre	0.000441684	1.30173	0.582029	2.02143	TRUE	2
SR1	Perilabial area	ADpost vs ADpre	9.37694e-62	2.91781	2.57366	3.26195	FALSE	1
Acidobacteria	Perilabial area	ADtreat vs Healthy	0.000184207	2.06944	1.09635	3.04252	FALSE	1
Deinococcus-Thermus	Perilabial area	ADtreat vs Healthy	6.61547e-23	-2.03028	-2.42426	-1.6363	FALSE	1
Proteobacteria	Perilabial area	ADtreat vs Healthy	0.0129044	0.572617	0.19157	0.953664	TRUE	2
Acidobacteria	Ventral tail	ADpost vs ADpre	7.12342e-69	-0.892893	-0.992266	-0.79352	FALSE	1
Actinobacteria	Ventral tail	ADpost vs ADpre	9.89232e-46	-0.384997	-0.43801	-0.331984	FALSE	1
Bacteroidetes	Ventral tail	ADpost vs ADpre	0.024647	0.103181	0.0131762	0.193186	FALSE	1
Candidatus_Saccharibacteria	Ventral tail	ADpost vs ADpre	0.0120605	0.316238	0.0745314	0.557944	FALSE	1
Deinococcus-Thermus	Ventral tail	ADpost vs ADpre	1.97751e-78	-1.00182	-1.10597	-0.897663	FALSE	1
Firmicutes	Ventral tail	ADpost vs ADpre	1.02557e-08	0.206313	0.136393	0.276233	FALSE	1
Proteobacteria	Ventral tail	ADpost vs ADpre	1.51881e-52	0.354865	0.309438	0.400293	FALSE	1
0.000 in the fdr column denotes fdr corrected p values below 0.0001.

## Sheet: Table S4
Table S4. Statistical summary of the differentially abundant skin bacterial taxa at the genus level.
Genus	Skin site	Comparison	fdr	Effect	Error min	Error max	ANCOMBC	Score
Arthrobacter	Abdomen	ADpost vs ADpre	2.54367e-15	-0.585078	-0.728027	-0.442129	FALSE	1
Bacillus	Abdomen	ADpost vs ADpre	1.8237e-06	-4.47377	-6.27172	-2.67582	TRUE	2
Corynebacterium	Abdomen	ADpost vs ADpre	3.81359e-14	0.58889	0.438387	0.739392	FALSE	1
Cutibacterium	Abdomen	ADpost vs ADpre	5.53444e-18	0.469354	0.36448	0.574228	FALSE	1
Deinococcus	Abdomen	ADpost vs ADpre	2.11257e-78	-2.33132	-2.57344	-2.08921	FALSE	1
Methylobacterium	Abdomen	ADpost vs ADpre	2.17515e-23	2.7803	2.24135	3.31925	FALSE	1
Nocardioides	Abdomen	ADpost vs ADpre	2.52175e-17	2.63561	2.03382	3.2374	FALSE	1
Paracoccus	Abdomen	ADpost vs ADpre	5.71553e-14	1.03388	0.767414	1.30035	FALSE	1
Pseudomonas	Abdomen	ADpost vs ADpre	3.68971e-36	-0.751445	-0.867504	-0.635386	FALSE	1
Roseomonas	Abdomen	ADpost vs ADpre	7.26435e-08	6.24976	4.01958	8.47994	FALSE	1
Rubellimicrobium	Abdomen	ADpost vs ADpre	1.89768e-20	0.748876	0.592822	0.904929	FALSE	1
Skermanella	Abdomen	ADpost vs ADpre	0.0059961	-4.8443	-8.12623	-1.56237	FALSE	1
Sphingomonas	Abdomen	ADpost vs ADpre	7.25978e-110	1.01286	0.924265	1.10145	FALSE	1
Staphylococcus	Abdomen	ADpost vs ADpre	3.50319e-41	0.81251	0.695304	0.929716	FALSE	1
Streptococcus	Abdomen	ADpost vs ADpre	0.0498541	2.71302	0.205007	5.22104	FALSE	1
Corynebacterium	Front paw	ADpost vs ADpre	5.48692e-113	-1.19818	-1.30177	-1.09458	FALSE	1
Cutibacterium	Front paw	ADpost vs ADpre	4.49555e-53	-1.2909	-1.45504	-1.12676	FALSE	1
Deinococcus	Front paw	ADpost vs ADpre	1.79989e-57	-1.47603	-1.65598	-1.29608	FALSE	1
Flavisolibacter	Front paw	ADpost vs ADpre	6.0651e-13	4.36235	3.18998	5.53473	FALSE	1
Fusobacterium	Front paw	ADpost vs ADpre	2.31164e-45	-1.01361	-1.1534	-0.873827	FALSE	1
Hymenobacter	Front paw	ADpost vs ADpre	1.1523e-07	4.59955	2.92963	6.26946	FALSE	1
Marmoricola	Front paw	ADpost vs ADpre	1.95041e-56	-1.3878	-1.55869	-1.2169	FALSE	1
Methylobacterium	Front paw	ADpost vs ADpre	4.87964e-05	3.70743	1.95858	5.45628	FALSE	1
Neisseria	Front paw	ADpost vs ADpre	8.79368e-34	0.65661	0.551082	0.762138	FALSE	1
Nocardioides	Front paw	ADpost vs ADpre	1.54446e-159	-1.96549	-2.10822	-1.82276	FALSE	1
Ottowia	Front paw	ADpost vs ADpre	8.59203e-31	-0.616195	-0.720274	-0.512116	FALSE	1
Paracoccus	Front paw	ADpost vs ADpre	0.0553172	-3.20812	-6.29245	-0.12378	FALSE	1
Porphyromonas	Front paw	ADpost vs ADpre	0.00557915	0.184259	0.0589487	0.309569	FALSE	1
Pseudomonas	Front paw	ADpost vs ADpre	1.46278e-10	-0.653568	-0.850578	-0.456558	FALSE	1
Rubellimicrobium	Front paw	ADpost vs ADpre	3.32179e-293	-2.04743	-2.15688	-1.93798	FALSE	1
Skermanella	Front paw	ADpost vs ADpre	0	3.67564	3.51919	3.83209	FALSE	1
Sphingomonas	Front paw	ADpost vs ADpre	2.69855e-33	1.02162	0.856065	1.18717	FALSE	1
Staphylococcus	Front paw	ADpost vs ADpre	1.64382e-06	0.171462	0.102686	0.240237	FALSE	1
Truepera	Front paw	ADpost vs ADpre	0.0603182	-3.07688	-6.12329	-0.0304734	FALSE	1
Acetobacter	Perilabial area	ADpost vs ADpre	0	3.16848	3.07781	3.25914	TRUE	2
Actinomyces	Perilabial area	ADpost vs ADpre	1.38458e-75	2.10172	1.87867	2.32478	FALSE	1
Bergeyella	Perilabial area	ADpost vs ADpre	3.58272e-143	1.00419	0.927136	1.08124	FALSE	1
Capnocytophaga	Perilabial area	ADpost vs ADpre	0.075651	-1.04514	-2.10258	0.0123063	FALSE	1
Cutibacterium	Perilabial area	ADpost vs ADpre	0	3.34629	3.19282	3.49975	TRUE	2
Deinococcus	Perilabial area	ADpost vs ADpre	9.88839e-211	2.84644	2.66675	3.02612	FALSE	1
Enterococcus	Perilabial area	ADpost vs ADpre	0.00344415	-3.85195	-6.30512	-1.39877	FALSE	1
Filifactor	Perilabial area	ADpost vs ADpre	0.000100838	-3.78976	-5.63138	-1.94814	FALSE	1
Fusobacterium	Perilabial area	ADpost vs ADpre	0.000224815	-0.282028	-0.426446	-0.137609	FALSE	1
Lautropia	Perilabial area	ADpost vs ADpre	3.42464e-49	3.81586	3.3109	4.32082	FALSE	1
Methylobacterium	Perilabial area	ADpost vs ADpre	0.00957708	2.96827	0.847076	5.08947	FALSE	1
Microlunatus	Perilabial area	ADpost vs ADpre	3.21198e-134	4.65928	4.28984	5.02873	FALSE	1
Microvirga	Perilabial area	ADpost vs ADpre	0.0346564	-2.441	-4.54703	-0.334975	FALSE	1
Neisseria	Perilabial area	ADpost vs ADpre	1.48643e-37	0.785205	0.665614	0.904795	FALSE	1
Nocardioides	Perilabial area	ADpost vs ADpre	1.07402e-45	2.99709	2.58498	3.4092	FALSE	1
Ottowia	Perilabial area	ADpost vs ADpre	2.04188e-54	2.98828	2.61294	3.36362	FALSE	1
Pasteurella	Perilabial area	ADpost vs ADpre	9.29555e-07	-0.898656	-1.2485	-0.54881	FALSE	1
Porphyromonas	Perilabial area	ADpost vs ADpre	4.15464e-07	0.229627	0.143044	0.31621	FALSE	1
Rubellimicrobium	Perilabial area	ADpost vs ADpre	5.62084e-44	3.06625	2.63606	3.49645	FALSE	1
Schaalia	Perilabial area	ADpost vs ADpre	1.07658e-185	2.42815	2.26476	2.59154	FALSE	1
Staphylococcus	Perilabial area	ADpost vs ADpre	0	-2.4017	-2.48755	-2.31586	FALSE	1
Streptococcus	Perilabial area	ADpost vs ADpre	1.12652e-101	1.99606	1.81388	2.17824	FALSE	1
Truepera	Perilabial area	ADpost vs ADpre	1.49879e-68	3.6004	3.19866	4.00214	FALSE	1
Arthrobacter	Ventral tail	ADpost vs ADpre	4.69434e-09	0.772814	0.519649	1.02598	FALSE	1
Bacteroides	Ventral tail	ADpost vs ADpre	3.18744e-210	1.02452	0.959855	1.08919	FALSE	1
Blastococcus	Ventral tail	ADpost vs ADpre	3.87071e-11	-0.460431	-0.593839	-0.327023	FALSE	1
Blautia	Ventral tail	ADpost vs ADpre	0.0528766	-0.116086	-0.226184	-0.00598755	FALSE	1
Brevundimonas	Ventral tail	ADpost vs ADpre	4.49364e-07	5.60725	3.47503	7.73947	FALSE	1
Cutibacterium	Ventral tail	ADpost vs ADpre	1.32338e-37	2.1206	1.80073	2.44046	FALSE	1
Deinococcus	Ventral tail	ADpost vs ADpre	2.35343e-35	-0.70941	-0.820035	-0.598784	FALSE	1
Faecalimonas	Ventral tail	ADpost vs ADpre	6.54651e-09	0.642288	0.429545	0.855032	FALSE	1
Flavisolibacter	Ventral tail	ADpost vs ADpre	9.88965e-21	-0.912202	-1.10087	-0.723531	FALSE	1
Flavobacterium	Ventral tail	ADpost vs ADpre	3.39644e-28	1.76688	1.45605	2.07772	FALSE	1
Lautropia	Ventral tail	ADpost vs ADpre	1.08814e-05	0.470804	0.26561	0.675998	FALSE	1
Methylobacterium	Ventral tail	ADpost vs ADpre	1.11981e-32	1.01924	0.853502	1.18498	FALSE	1
Microlunatus	Ventral tail	ADpost vs ADpre	3.87071e-11	0.957435	0.679673	1.2352	FALSE	1
Microvirga	Ventral tail	ADpost vs ADpre	9.33571e-10	0.916852	0.630009	1.20369	FALSE	1
Nakamurella	Ventral tail	ADpost vs ADpre	1.18153e-43	1.66329	1.43123	1.89534	FALSE	1
Nocardioides	Ventral tail	ADpost vs ADpre	1.5293e-09	0.497479	0.339571	0.655387	FALSE	1
Porphyromonas	Ventral tail	ADpost vs ADpre	2.87824e-28	1.38925	1.14547	1.63303	FALSE	1
Proteus	Ventral tail	ADpost vs ADpre	0.0313804	-0.267371	-0.496114	-0.0386286	FALSE	1
Rubellimicrobium	Ventral tail	ADpost vs ADpre	0.00215877	-0.455024	-0.734886	-0.175162	FALSE	1
Skermanella	Ventral tail	ADpost vs ADpre	6.10563e-06	0.515505	0.297264	0.733745	FALSE	1
Sphingomonas	Ventral tail	ADpost vs ADpre	1.95626e-11	0.410078	0.293303	0.526853	FALSE	1
Staphylococcus	Ventral tail	ADpost vs ADpre	2.24863e-08	-0.37789	-0.507832	-0.247947	FALSE	1
Acetobacter	Front paw	ADpre vs Healthy	0.0420198	3.09842	0.821834	5.37502	FALSE	1
Fusobacterium	Front paw	ADpre vs Healthy	1.46928e-42	4.89733	4.20498	5.58968	TRUE	2
Hymenobacter	Front paw	ADpre vs Healthy	0.0420198	-3.2898	-5.75846	-0.821134	FALSE	1
Arthrobacter	Perilabial area	ADpre vs Healthy	1.18109e-06	-4.78181	-6.57505	-2.98858	FALSE	1
Blastococcus	Perilabial area	ADpre vs Healthy	1.45778e-10	-3.9705	-5.10567	-2.83533	FALSE	1
Buchananella	Perilabial area	ADpre vs Healthy	0.0786865	-2.03583	-3.81542	-0.256248	FALSE	1
Capnocytophaga	Perilabial area	ADpre vs Healthy	8.01531e-05	-1.60072	-2.33145	-0.869981	FALSE	1
Cutibacterium	Perilabial area	ADpre vs Healthy	8.39035e-19	-2.69043	-3.25989	-2.12097	FALSE	1
Fusobacterium	Perilabial area	ADpre vs Healthy	0.0235023	-1.15748	-1.98803	-0.326928	FALSE	1
Gemella	Perilabial area	ADpre vs Healthy	1.46311e-05	-3.37716	-4.7912	-1.96312	FALSE	1
Nocardioides	Perilabial area	ADpre vs Healthy	0.0325619	-2.66658	-4.6826	-0.650548	FALSE	1
Rubrobacter	Perilabial area	ADpre vs Healthy	5.85773e-10	-5.60238	-7.26764	-3.93712	FALSE	1
Skermanella	Perilabial area	ADpre vs Healthy	1.42813e-05	5.75095	3.35945	8.14244	FALSE	1
Spirosoma	Perilabial area	ADpre vs Healthy	0.0185729	-1.80729	-3.05513	-0.559451	FALSE	1
Staphylococcus	Perilabial area	ADpre vs Healthy	5.34908e-07	2.70515	1.72399	3.6863	FALSE	1
Streptococcus	Perilabial area	ADpre vs Healthy	1.59054e-07	-2.02546	-2.72738	-1.32355	FALSE	1
Hymenobacter	Ventral tail	ADpre vs Healthy	0.049918	3.37477	1.05948	5.69006	FALSE	1
Marmoricola	Ventral tail	ADpre vs Healthy	0.0603518	3.21402	0.882443	5.5456	FALSE	1
Porphyromonas	Ventral tail	ADpre vs Healthy	0.0162714	-1.64994	-2.62665	-0.673237	FALSE	1
Rothia	Ventral tail	ADpre vs Healthy	0.0980073	-4.44118	-7.9836	-0.898766	FALSE	1
Staphylococcus	Ventral tail	ADpre vs Healthy	0.00302636	2.52926	1.2665	3.79202	TRUE	2
Arthrobacter	Abdomen	ADtreat vs Healthy	0.087548	-3.57003	-6.33614	-0.803928	FALSE	1
Corynebacterium	Abdomen	ADtreat vs Healthy	7.71404e-11	-1.43448	-1.83832	-1.03064	FALSE	1
Curvibacter	Abdomen	ADtreat vs Healthy	0.000550257	-5.50845	-8.16379	-2.8531	TRUE	2
Acetobacter	Front paw	ADtreat vs Healthy	0.0836861	2.13351	0.361165	3.90585	FALSE	1
Acinetobacter	Front paw	ADtreat vs Healthy	2.24222e-05	-4.38236	-6.11365	-2.65106	FALSE	1
Capnocytophaga	Front paw	ADtreat vs Healthy	0.000986125	4.41364	2.20099	6.62628	FALSE	1
Curvibacter	Front paw	ADtreat vs Healthy	0.0019927	-6.96224	-10.6873	-3.23715	TRUE	2
Frederiksenia	Front paw	ADtreat vs Healthy	0.00824789	-2.83039	-4.55402	-1.10676	FALSE	1
Marmoricola	Front paw	ADtreat vs Healthy	0.0423626	5.32954	1.39442	9.26466	FALSE	1
Megamonas	Front paw	ADtreat vs Healthy	3.21813e-05	7.2072	4.23476	10.1796	FALSE	1
Acinetobacter	Perilabial area	ADtreat vs Healthy	0.0592701	3.05364	0.794128	5.31315	FALSE	1
Blautia	Perilabial area	ADtreat vs Healthy	0.0616356	-3.41466	-6.03674	-0.792586	FALSE	1
Conchiformibius	Perilabial area	ADtreat vs Healthy	0.0208298	0.916331	0.332869	1.49979	FALSE	1
Lautropia	Perilabial area	ADtreat vs Healthy	0.0409499	-1.72606	-2.925	-0.527117	FALSE	1
Methylobacterium	Perilabial area	ADtreat vs Healthy	0.0058798	0.616209	0.26977	0.962648	FALSE	1
Microbacterium	Perilabial area	ADtreat vs Healthy	0.00145172	4.73985	2.35691	7.12279	FALSE	1
Pasteurella	Perilabial area	ADtreat vs Healthy	0.0592701	2.50878	0.629317	4.38824	FALSE	1
Porphyromonas	Perilabial area	ADtreat vs Healthy	0.0744415	-0.973011	-1.75617	-0.189849	FALSE	1
Pseudarthrobacter	Perilabial area	ADtreat vs Healthy	0.000279265	-4.9507	-7.18418	-2.71723	FALSE	1
Rubrobacter	Perilabial area	ADtreat vs Healthy	4.14927e-09	-5.10274	-6.63608	-3.5694	FALSE	1
Skermanella	Perilabial area	ADtreat vs Healthy	8.33107e-09	-5.60038	-7.33972	-3.86103	FALSE	1
Variovorax	Perilabial area	ADtreat vs Healthy	0.0616356	5.03473	1.13944	8.93003	FALSE	1
Actinomyces	Ventral tail	ADtreat vs Healthy	1.66977e-06	-4.12147	-5.62746	-2.61549	FALSE	1
Cloacibacterium	Ventral tail	ADtreat vs Healthy	6.55255e-05	-4.55417	-6.53202	-2.57631	FALSE	1
Lautropia	Ventral tail	ADtreat vs Healthy	0.0433487	3.24864	0.830592	5.66668	TRUE	2
Massilia	Ventral tail	ADtreat vs Healthy	1.92171e-05	2.52625	1.49988	3.55262	FALSE	1
Moraxella	Ventral tail	ADtreat vs Healthy	0.00812746	-6.8317	-11.0197	-2.64372	TRUE	2
Porphyromonas	Ventral tail	ADtreat vs Healthy	1.4381e-09	0.97678	0.687741	1.26582	FALSE	1
Roseomonas	Ventral tail	ADtreat vs Healthy	0.000401223	5.35126	2.74088	7.96163	FALSE	1
Staphylococcus	Ventral tail	ADtreat vs Healthy	0.0553874	1.5864	0.346415	2.82639	FALSE	1
Turicibacter	Ventral tail	ADtreat vs Healthy	0.000299952	5.53544	2.90728	8.16359	FALSE	1
0.000 in the fdr column denotes fdr corrected p values below 0.001.

## Sheet: Table S5
Table S5. Correlation of Staphylococcus abundance and CADESI-04 score in each skin site was compared between dog groups
Skin site	Comparison	Estimate	SE	df	t.ratio	p-value
Abdomen	cADpre vs cADtreat	0.125365	0.0872946	34	1.43611	0.334148
	cADpre vs Healthy	0.198428	0.0775633	34	2.55827	0.0392076
	cADtreat vs Healthy	0.0730631	0.0749332	34	0.975043	0.597382
Axilla	cADpre vs cADtreat	0.168205	0.08203	34	2.05053	0.115659
	cADpre vs Healthy	0.183072	0.0728856	34	2.51177	0.043578
	cADtreat vs Healthy	0.0148669	0.0704142	34	0.211136	0.975742
Cubital flexor	ADpre vs ADtreatment	0.250857	0.12259	34	2.04631	0.11662
	ADpre vs Healthy	0.395155	0.108924	34	3.6278	0.0026038
	ADtreatment vs Healthy	0.144298	0.105231	34	1.37125	0.366952
Perilabial area	cADpre vs cADtreat	0.181397	0.0846094	34	2.14394	0.0964338
	cADpre vs Healthy	0.211462	0.0759109	34	2.78566	0.0232592
	cADtreat vs Healthy	0.0300644	0.0733872	34	0.409668	0.91189
Palmer metacarpal	cADpre vs cADtreat	0.225976	0.0765674	34	2.95133	0.0153295
	cADpre vs Healthy	0.210968	0.0680319	34	3.10101	0.0105145
	cADtreat vs Healthy	-0.0150078	0.0657251	34	-0.228341	0.97169
Flank	cADpre vs cADtreat	0.142037	0.0647477	33	2.19371	0.0871374
	cADpre vs Healthy	0.117619	0.0580911	33	2.02473	0.122097
	cADtreat vs Healthy	-0.0244189	0.0561599	33	-0.43481	0.901349
Front paw	cADpre vs cADtreat	0.14576	0.11546	34	1.26242	0.425738
	cADpre vs Healthy	0.157192	0.102589	34	1.53225	0.288865
	cADtreat vs Healthy	0.0114323	0.0991104	34	0.115349	0.992693
Hind paw	cADpre vs cADtreat	0.0970112	0.0936902	32	1.03545	0.560377
	cADpre vs Healthy	0.141673	0.0849625	32	1.66748	0.233117
	cADtreat vs Healthy	0.044662	0.0821988	32	0.543342	0.850581
Significantly different comparisons were displayed in bald.

## Sheet: Table S6
Table S6: Mean relative abundance of the 10 most abundant Staphylococcus spp. in the 12 skin sites from healthy, cADpre, cADpost and cADtreat dogs
Abdomen
Species	OTU	Percent identity	Coverage	Healthy		cADpre		cADpost		cADtreat
				Mean	SD	Mean	SD	Mean	SD	Mean	SD
S. aureus	18	1	1	4.74848e-06	1.48023e-05	0	0	0.00200319	0.00566589	1.20096e-05	3.60288e-05
S. caprae	278	0.9937	1	0.00172211	0.00492612	1.75006e-05	4.6959e-05	0.00399157	0.00716141	0.00906338	0.0245538
S. coagulans	9395	1	0.95	0.0225002	0.0925001	0.06528	0.148832	0.00147951	0.00289647	0.0197811	0.057268
S. epidermidis	4676	0.9846	1	0	0	0.00209132	0.00561159	0.00611729	0.00962097	0.00320403	0.00448352
S. equorum	432	1	1	0.00182064	0.00673614	0.000352033	0.000944604	0.00200346	0.00563447	0	0
S. haemolyticus	53	1	1	0.00241647	0.00773775	0.00385374	0.00909303	0.00484017	0.00902058	0.0131397	0.028086
S. hominis	10872	0.9842	1	0.00164849	0.0067969	0.00420014	0.0112701	0	0	0	0
S. schleiferi	5789	0.9873	0.99	0.00112404	0.00463452	0.000676118	0.00157456	6.08595e-06	1.72137e-05	0.00044088	0.00129962
S. warneri	118	1	1	0	0	2.02241e-05	5.42669e-05	0.00140676	0.0025803	0.000833674	0.00250102
S.pseudintermedius	2	1	1	0.00738015	0.0159878	0.160174	0.196169	0.0105098	0.0167444	0.0652052	0.130383
Axilla
Species	OTU	Percent identity	Coverage	Healthy		cADpre		cADpost		cADtreat
				Mean	SD	Mean	SD	Mean	SD	Mean	SD
S. aureus	18	1	1	0.00180634	0.00741741	0.00196141	0.00535451	0.00476346	0.0128089	0.00792238	0.0132217
S. caprae	278	0.9937	1	0.0259501	0.0772014	0.00159501	0.00440682	0.00986886	0.0252068	0.00427404	0.00947461
S. coagulans	9395	1	0.95	0.0159307	0.0651395	0.0630931	0.122734	0.00802654	0.00968617	0.00781128	0.0195116
S. epidermidis	4676	0.9846	1	0.00776386	0.0192126	0.00648037	0.0151784	0.0169244	0.0478396	0.0154256	0.0218889
S. equorum	432	1	1	0.00172148	0.00707266	0	0	0.00178762	0.00490413	0	0
S. haemolyticus	53	1	1	0.00166061	0.00684687	0.0123984	0.0239996	0.0048657	0.0111293	0.0245638	0.0337588
S. hominis	10872	0.9842	1	0	0	0.000159103	0.000403437	0	0	0.00108092	0.00315052
S. schleiferi	5789	0.9873	0.99	0.000214191	0.000883131	0.000703778	0.00115016	0.000273649	0.000629618	6.90922e-05	0.000192216
S. warneri	118	1	1	0.00155614	0.00640946	0.00464782	0.00875111	0.00530607	0.0111019	0.00431228	0.0096782
S.pseudintermedius	2	1	1	0.00487975	0.0125492	0.153308	0.264831	0.0128095	0.0265649	0.0118448	0.0233501
Cubital flexor
Species	OTU	Percent identity	Coverage	Healthy		cADpre		cADpost		cADtreat
				Mean	SD	Mean	SD	Mean	SD	Mean	SD
S. aureus	18	1	1	0.00137293	0.00495492	0.000303522	0.000842264	2.47701e-06	7.00603e-06	0.000313198	0.000912677
S. caprae	278	0.9937	1	0.000216811	0.000423552	0.0076577	0.0134335	0.00202422	0.00390403	0.00628064	0.0156825
S. coagulans	9395	1	0.95	0.0254126	0.104628	0.0679537	0.135648	0.00799346	0.0115201	0.00258478	0.00600703
S. epidermidis	4676	0.9846	1	0.00321369	0.00478263	0.00336901	0.00640695	0.00213337	0.0045793	0.011328	0.0218283
S. equorum	432	1	1	0.00129074	0.00313968	1.7127e-05	4.84423e-05	0	0	0.000290246	0.000846944
S. haemolyticus	53	1	1	0.00402648	0.00549483	0.00442818	0.00468325	0.00425241	0.00703389	0.00743883	0.0148875
S. hominis	10872	0.9842	1	1.07593e-05	4.43617e-05	0.00011128	0.000177468	2.54243e-05	6.12386e-05	0.00103065	0.00191647
S. schleiferi	5789	0.9873	0.99	0.00336155	0.0137052	0.00983467	0.0185597	0.000135899	0.000231138	1.2812e-05	3.1746e-05
S. warneri	118	1	1	0.00147125	0.00514882	0.00024949	0.00067792	0.00308597	0.00762197	0.002159	0.00510135
S.pseudintermedius	2	1	1	0.00425946	0.011281	0.345711	0.309594	0.113022	0.165485	0.156343	0.302752
Flank
Species	OTU	Percent identity	Coverage	Healthy		cADpre		cADpost		cADtreat
				Mean	SD	Mean	SD	Mean	SD	Mean	SD
S. aureus	18	1	1	0.000312878	0.000924257	1.51464e-05	3.06446e-05	0.0141399	0.0399938	8.67604e-06	2.60281e-05
S. caprae	278	0.9937	1	0.00212377	0.00544678	0.00211426	0.00266518	0.00555049	0.00747045	0.00378197	0.0108458
S. coagulans	9395	1	0.95	0.0275913	0.104325	0.0476515	0.102948	0.00607924	0.0124946	2.67988e-05	4.54837e-05
S. epidermidis	4676	0.9846	1	0.00349374	0.00752194	0.015126	0.0269681	0.00885968	0.0132838	0.0100628	0.0154843
S. equorum	432	1	1	0.00638697	0.0144086	0.00492545	0.0132602	0.00392438	0.0110998	7.98722e-06	2.39617e-05
S. haemolyticus	53	1	1	0.00342202	0.00644996	0.00187728	0.00292324	0.00599349	0.0157615	0.0078259	0.00700129
S. hominis	10872	0.9842	1	0.000239794	0.000929849	0.000353584	0.000907239	0	0	3.81151e-05	8.26672e-05
S. schleiferi	5789	0.9873	0.99	0.00395809	0.0147557	0.00603876	0.0122393	0.000107961	0.000217988	0	0
S. warneri	118	1	1	0.00174356	0.00697424	0.00546596	0.0144696	0.00040363	0.00111703	0.003052	0.00467964
S.pseudintermedius	2	1	1	0.00882955	0.0136809	0.0897877	0.0893784	0.0282902	0.0359754	0.008889	0.0123529
Front paw
Species	OTU	Percent identity	Coverage	Healthy		cADpre		cADpost		cADtreat
				Mean	SD	Mean	SD	Mean	SD	Mean	SD
S. aureus	18	1	1	1.77115e-05	6.7414e-05	0.000186168	0.000526564	0.00401505	0.0113157	3.54736e-05	0.000106421
S. caprae	278	0.9937	1	0.00272916	0.00769382	0.0097501	0.0275706	0.00143913	0.0029079	8.75861e-06	2.62758e-05
S. coagulans	9395	1	0.95	0.0702977	0.200437	0.103543	0.180161	0.00385874	0.0105114	0.029635	0.0744943
S. epidermidis	4676	0.9846	1	0.00162925	0.00671757	0.00408147	0.00985301	0.0054961	0.0120359	0.00235899	0.00707696
S. equorum	432	1	1	0.00102999	0.0041933	0.00052924	0.00149004	0.000520283	0.00135229	0	0
S. haemolyticus	53	1	1	0.00142967	0.00527775	0.000943627	0.00139458	0.000823848	0.00232333	0.00154662	0.00340499
S. hominis	10872	0.9842	1	0	0	0	0	0	0	8.75861e-06	2.62758e-05
S. schleiferi	5789	0.9873	0.99	0.000926852	0.00267931	0.00142354	0.00234767	2.86302e-05	8.09786e-05	0.000521496	0.0013639
S. warneri	118	1	1	0.000394427	0.00159088	0.0032679	0.00890952	0	0	0	0
S.pseudintermedius	2	1	1	0.00736127	0.0195636	0.11932	0.155256	0.0307467	0.0347324	0.0631356	0.183174
Hind paw
Species	OTU	Percent identity	Coverage	Healthy		cADpre		cADpost		cADtreat
				Mean	SD	Mean	SD	Mean	SD	Mean	SD
S. aureus	18	1	1	0	0	3.01173e-05	7.06159e-05	0	0	0.0128846	0.0386233
S. caprae	278	0.9937	1	0.00307932	0.00798285	0.00635195	0.0151834	3.53367e-06	9.34921e-06	0.00475154	0.0119032
S. coagulans	9395	1	0.95	0.0492322	0.128255	0.0799103	0.138843	0.0364098	0.0631382	0.0145592	0.037717
S. epidermidis	4676	0.9846	1	0.00202675	0.0044905	0.0123935	0.0264142	2.24245e-05	5.93298e-05	0.00305727	0.00503782
S. equorum	432	1	1	0.00145791	0.00389778	0.000543251	0.00118187	0.00105114	0.00278105	0	0
S. haemolyticus	53	1	1	0.00527161	0.00967613	0.00482633	0.0073001	0.00136875	0.00361069	0.00256055	0.00673992
S. hominis	10872	0.9842	1	0	0	0.000988901	0.00255151	0.000447222	0.000958855	0.00014014	0.000378615
S. schleiferi	5789	0.9873	0.99	0.00619481	0.015848	0.00790291	0.0172327	0.000344058	0.000652819	0.000159251	0.000439154
S. warneri	118	1	1	0.000180334	0.000683669	0.00333006	0.00630373	0	0	0.000570794	0.001669
S.pseudintermedius	2	1	1	0.00988608	0.0188697	0.102217	0.134213	0.00514856	0.0102852	0.0823505	0.195868
Inguinal area
Species	OTU	Percent identity	Coverage	Healthy		cADpre		cADpost		cADtreat
				Mean	SD	Mean	SD	Mean	SD	Mean	SD
S. aureus	18	1	1	0.000117794	0.000432091	0.00157051	0.00304537	0.00110715	0.00313149	0.00315888	0.00946237
S. caprae	278	0.9937	1	0.00196999	0.00415632	0.00465572	0.00658643	0.00130883	0.0024079	0.038415	0.0937474
S. coagulans	9395	1	0.95	0.0222688	0.0863162	0.0565886	0.129019	0.0139008	0.0225102	0.0113133	0.021218
S. epidermidis	4676	0.9846	1	0.00806815	0.0185029	0.00411162	0.00475155	0.00336257	0.00575091	0.00477769	0.00892119
S. equorum	432	1	1	0.000278077	0.000994412	0.00141802	0.00326393	0	0	4.76702e-06	9.71162e-06
S. haemolyticus	53	1	1	0.00450831	0.00583268	0.00237463	0.00531986	0.00738693	0.0091756	0.00852238	0.0170614
S. hominis	10872	0.9842	1	3.58365e-05	0.000102144	4.97864e-05	0.000128808	3.91701e-06	1.1079e-05	0.000465392	0.0013546
S. schleiferi	5789	0.9873	0.99	0.00323718	0.0126777	0.00623928	0.0160444	0.000229657	0.000371343	0.000165951	0.00033058
S. warneri	118	1	1	0.0005335	0.00207465	0.00167446	0.00385045	0.00041722	0.00116542	0.00263611	0.00478631
S.pseudintermedius	2	1	1	0.0357124	0.112366	0.176955	0.182284	0.0324137	0.0416593	0.0325287	0.072406
Medial pinnae
Species	OTU	Percent identity	Coverage	Healthy		cADpre		cADpost		cADtreat
				Mean	SD	Mean	SD	Mean	SD	Mean	SD
S. aureus	18	1	1	0	0	0.000795999	0.00225143	0.00154798	0.00409847	0.000836196	0.00249085
S. caprae	278	0.9937	1	0.00144868	0.0034127	0.00400492	0.0112633	0.00365821	0.0103172	0.0105233	0.0222994
S. coagulans	9395	1	0.95	0.0314467	0.124093	0.0782471	0.146388	0.0192168	0.0237512	0.00246957	0.00535623
S. epidermidis	4676	0.9846	1	0.0009714	0.00391214	0.000184493	0.000521826	0.00307253	0.00865213	0.00315687	0.0048473
S. equorum	432	1	1	0.003648	0.00885559	0	0	0.0025102	0.00709993	0	0
S. haemolyticus	53	1	1	0.0040833	0.00955802	0.0141446	0.026443	0.00425805	0.00991548	0.0105122	0.021239
S. hominis	10872	0.9842	1	3.23876e-05	0.000133538	0.000475207	0.00107741	1.10063e-05	3.11305e-05	0.0013425	0.00275785
S. schleiferi	5789	0.9873	0.99	0.000423827	0.00168428	0.000819629	0.00144738	0.00029656	0.000342905	3.22442e-05	9.67326e-05
S. warneri	118	1	1	0.00318211	0.0117903	0	0	0.00302889	0.00780998	0.000513598	0.00154079
S.pseudintermedius	2	1	1	0.00376829	0.00945244	0.0503021	0.0949576	0.00428505	0.00621179	0.0900765	0.180767
Palmar metacarpal
Species	OTU	Percent identity	Coverage	Healthy		cADpre		cADpost		cADtreat
				Mean	SD	Mean	SD	Mean	SD	Mean	SD
S. aureus	18	1	1	0.000578587	0.00144556	0.000149177	0.000288125	0.000896283	0.00253507	0.000189106	0.000567319
S. caprae	278	0.9937	1	0.00237471	0.00411465	0.00683144	0.0117997	0.000731024	0.00161085	0.00469728	0.00698117
S. coagulans	9395	1	0.95	0.020045	0.0799225	0.0688775	0.154137	0.00718561	0.0134254	0.0039149	0.00631617
S. epidermidis	4676	0.9846	1	0.00329072	0.00728972	0.0024614	0.00339455	0.0141342	0.0325806	0.00402177	0.00637742
S. equorum	432	1	1	0.000831156	0.0020415	2.59595e-05	5.08104e-05	0.00155932	0.00285555	0	0
S. haemolyticus	53	1	1	0.00743131	0.0137506	0.00676509	0.00674152	0.00187572	0.00412227	0.00697347	0.0121564
S. hominis	10872	0.9842	1	3.84627e-06	1.58586e-05	0.000470476	0.00116957	0	0	6.0282e-05	0.000165565
S. schleiferi	5789	0.9873	0.99	0.00296428	0.0119017	0.00745374	0.0171126	0.000108251	0.000219818	2.89623e-05	4.21133e-05
S. warneri	118	1	1	0.00158438	0.00311488	0.000517345	0.000736507	0.00629412	0.0116346	0	0
S.pseudintermedius	2	1	1	0.00418351	0.00916087	0.155739	0.205269	0.0219088	0.0456243	0.0087159	0.0139905
Perilabial area
Species	OTU	Percent identity	Coverage	Healthy		cADpre		cADpost		cADtreat
				Mean	SD	Mean	SD	Mean	SD	Mean	SD
S. aureus	18	1	1	0.000652644	0.00197138	0.000464775	0.00100507	0.00373219	0.00987444	0.000475261	0.000958228
S. caprae	278	0.9937	1	0.00219717	0.00239737	0.00132772	0.00231377	0.00187381	0.00253648	0.00576827	0.0127169
S. coagulans	9395	1	0.95	0.0261671	0.0994364	0.109086	0.174675	0.0185804	0.0414116	0.0152548	0.030858
S. epidermidis	4676	0.9846	1	0.00315886	0.00687477	0.00177941	0.00238341	0.00461295	0.00696068	0.00591452	0.0105854
S. equorum	432	1	1	0.00111022	0.00323818	0.000430615	0.000737328	0.00113943	0.00301464	8.6967e-05	0.000250723
S. haemolyticus	53	1	1	0.00574833	0.00718346	0.00244662	0.00314884	0.00441447	0.00648855	0.0076891	0.0088173
S. hominis	10872	0.9842	1	1.14968e-05	2.60691e-05	0.000395169	0.000818074	0.000868773	0.00166128	0.00122002	0.00355766
S. schleiferi	5789	0.9873	0.99	0.00321854	0.012098	0.00920603	0.0196359	0.000182646	0.000333381	0.000487899	0.0010097
S. warneri	118	1	1	0.00133938	0.00264061	0.00125847	0.00174251	0.00131779	0.00229172	0.00243047	0.00406877
S.pseudintermedius	2	1	1	0.0181328	0.0309228	0.147409	0.189724	0.011486	0.0125418	0.0530423	0.108078
Perineum
Species	OTU	Percent identity	Coverage	Healthy		cADpre		cADpost		cADtreat
				Mean	SD	Mean	SD	Mean	SD	Mean	SD
S. aureus	18	1	1	8.23204e-05	0.000339416	7.94534e-05	0.000224728	5.90859e-06	1.6712e-05	0.00120294	0.00355162
S. caprae	278	0.9937	1	0.000195641	0.000543786	3.25887e-05	9.21747e-05	9.8899e-05	0.000251071	0.00135608	0.00406824
S. coagulans	9395	1	0.95	0.010307	0.0343448	0.0513359	0.136861	0.0102423	0.0280965	0.0112317	0.0193757
S. epidermidis	4676	0.9846	1	0.000192723	0.000705724	0.00280722	0.00792541	0.00263488	0.00436206	0.00191729	0.00327921
S. equorum	432	1	1	0.00132046	0.00383081	1.58168e-05	4.47368e-05	0	0	0.000514196	0.00144107
S. haemolyticus	53	1	1	0.000185545	0.000542279	0.00375	0.00621789	0.000314914	0.00088513	0.00326457	0.00535582
S. hominis	10872	0.9842	1	0	0	2.9134e-05	8.24033e-05	0	0	1.09361e-05	3.28084e-05
S. schleiferi	5789	0.9873	0.99	0.000202841	0.000704575	0.00101785	0.00232192	0.000145818	0.000395892	8.42056e-05	0.000145127
S. warneri	118	1	1	0.00249105	0.00705442	0	0	3.13121e-06	8.85641e-06	0.00235924	0.00707772
S.pseudintermedius	2	1	1	0.0175489	0.0436305	0.0332671	0.0610132	0.0533921	0.0949947	0.0279154	0.0676991
Ventral tail
Species	OTU	Percent identity	Coverage	Healthy		cADpre		cADpost		cADtreat
				Mean	SD	Mean	SD	Mean	SD	Mean	SD
S. aureus	18	1	1	0.000530162	0.002108	1.24114e-05	3.51048e-05	0.00244489	0.00690377	0.000208633	0.000625899
S. caprae	278	0.9937	1	0.00231218	0.00691169	0.000518367	0.000770082	0.000331416	0.000812077	0.00182697	0.00306872
S. coagulans	9395	1	0.95	0.00702777	0.0269379	0.0328173	0.0863945	0.0213728	0.031909	0.0122819	0.0316688
S. epidermidis	4676	0.9846	1	0.000962398	0.00284324	0.00135301	0.00232421	0.00271274	0.00388856	0.0164033	0.0381939
S. equorum	432	1	1	0.00121946	0.00256865	0.000270625	0.000553242	0.00125378	0.00252134	1.74521e-05	3.49144e-05
S. haemolyticus	53	1	1	0.00326736	0.00542903	0.000601264	0.000906955	0.00189881	0.00355684	0.0759664	0.214227
S. hominis	10872	0.9842	1	9.9056e-06	4.08418e-05	0	0	3.20882e-05	8.05274e-05	0.00154698	0.00271305
S. schleiferi	5789	0.9873	0.99	0.00114823	0.00439379	0.00375	0.0103382	0.000239564	0.000390172	0.000194758	0.000452287
S. warneri	118	1	1	0.0020305	0.00456339	0.000521539	0.00122957	0.000904853	0.00171515	0.000670224	0.00138304
S.pseudintermedius	2	1	1	0.00640974	0.0114029	0.105497	0.126135	0.0257099	0.037937	0.0547793	0.113604
Percent identity of the best hit from NCBI Nucleotide BLAST is presented in each classified species.

## Sheet: Table S7
Table S7: Statistical summary of differentially abundant Staphylococcus spp. between dog groups.
Staphylococcus spp.	Skin site	Comparison	p_fdr	Effect	Error_min	Error_max
S. pseudintermedius	Abdomen	ADpre vs Healthy	6.0668e-06	4.54174	3.61286	5.47063
S. pseudintermedius	Abdomen	ADpost vs ADpre	0.00902899	-3.31121	-4.44119	-2.18124
S. coagulans	Abdomen	ADpost vs ADpre	0.000637821	-3.13948	-3.97094	-2.30802
S. schleiferi	Abdomen	ADpost vs ADpre	0.000102432	-2.04069	-2.50837	-1.57301
S. epidermidis	Abdomen	ADtreat vs Healthy	0	1.69471	1.69471	1.69471
S. equorum	Abdomen	ADtreat vs Healthy	0	-1.15384	-1.15384	-1.15384
S. pseudintermedius	Axilla	ADpre vs Healthy	0.00696199	3.41782	2.39127	4.44437
S. hominis	Axilla	ADpost vs ADpre	0	-0.279349	-0.279349	-0.279349
S. equorum	Axilla	ADpost vs ADpre	0	0.940225	0.940225	0.940225
S. epidermidis	Axilla	ADtreat vs Healthy	0.0988927	2.12536	1.17895	3.07177
S. haemolyticus	Axilla	ADtreat vs Healthy	0.0779034	3.05682	1.8743	4.23934
S. pseudintermedius	Cubital flexor	ADpre vs Healthy	2.16377e-05	5.84144	4.60842	7.07446
S. equorum	Cubital flexor	ADtreat vs Healthy	0.0594783	-1.71627	-2.38968	-1.04287
S. schleiferi	Cubital flexor	ADtreat vs Healthy	0.0143023	-1.96168	-2.57167	-1.35169
S. pseudintermedius	Flank	ADpre vs Healthy	0.000769402	3.40909	2.55178	4.26641
S. hominis	Flank	ADpost vs ADpre	0	-0.0686206	-0.0686206	-0.0686206
S. haemolyticus	Flank	ADtreat vs Healthy	0.0497886	1.77008	1.00972	2.53045
S. equorum	Flank	ADtreat vs Healthy	0.0451555	-2.03817	-2.86365	-1.21269
S. coagulans	Flank	ADtreat vs Healthy	0.0161791	-1.91968	-2.57165	-1.2677
S. schleiferi	Flank	ADtreat vs Healthy	0	-1.70983	-1.70983	-1.70983
S. pseudintermedius	Front paw	ADpre vs Healthy	0.000257372	4.08069	3.10546	5.05591
S. warneri	Front paw	ADpost vs ADpre	0	-1.06829	-1.06829	-1.06829
S. coagulans	Front paw	ADpost vs ADpre	0.0129928	-3.21767	-4.28609	-2.14925
S. schleiferi	Front paw	ADpost vs ADpre	0.00260152	-1.77769	-2.26446	-1.29093
S. equorum	Front paw	ADtreat vs Healthy	0	-0.319764	-0.319764	-0.319764
S. pseudintermedius	Hind paw	ADpre vs Healthy	0.000232869	3.24223	2.46664	4.01782
S. warneri	Hind paw	ADpost vs ADpre	0	-1.28688	-1.28688	-1.28688
S. epidermidis	Hind paw	ADpost vs ADpre	0.0413189	-2.29319	-3.1418	-1.44458
S. caprae	Hind paw	ADpost vs ADpre	0.0945308	-1.63944	-2.36387	-0.914999
S. lugdunensis	Hind paw	ADpost vs ADpre	0	-0.0551676	-0.0551676	-0.0551676
S. pseudintermedius	Hind paw	ADpost vs ADpre	0.00130389	-3.30839	-4.16319	-2.4536
S. aureus	Hind paw	ADpost vs ADpre	0	0.0914216	0.0914216	0.0914216
S. haemolyticus	Hind paw	ADtreat vs Healthy	0.016307	-1.60755	-2.17565	-1.03945
S. coagulans	Hind paw	ADtreat vs Healthy	0.0446946	-1.70542	-2.43345	-0.977387
S. schleiferi	Hind paw	ADtreat vs Healthy	0.000677381	-2.00528	-2.51964	-1.49091
S. pseudintermedius	Inguinal area	ADpre vs Healthy	6.13329e-07	4.66872	3.80652	5.53092
S. equorum	Inguinal area	ADpost vs ADpre	0	-0.441748	-0.441748	-0.441748
S. warneri	Medial pinnae	ADpre vs Healthy	0	-1.59872	-1.59872	-1.59872
S. equorum	Medial pinnae	ADpre vs Healthy	0	-2.54401	-2.54401	-2.54401
S. warneri	Medial pinnae	ADpost vs ADpre	0	1.29598	1.29598	1.29598
S. warneri	Medial pinnae	ADtreat vs Healthy	0.027392	-1.68765	-2.32005	-1.05526
S. equorum	Medial pinnae	ADtreat vs Healthy	0	-2.04975	-2.04975	-2.04975
S. schleiferi	Medial pinnae	ADtreat vs Healthy	0.0224102	-1.61607	-2.15039	-1.08175
S. equorum	Palmar metacarpal	ADpre vs Healthy	0.0217823	-1.70861	-2.29604	-1.12118
S. pseudintermedius	Palmar metacarpal	ADpre vs Healthy	0.00170642	4.05271	2.98742	5.11801
S. aureus	Palmar metacarpal	ADpre vs Healthy	0.0356518	-1.27648	-1.76454	-0.78841
S. hominis	Palmar metacarpal	ADpost vs ADpre	0	-0.280305	-0.280305	-0.280305
S. warneri	Palmar metacarpal	ADtreat vs Healthy	0	-1.59311	-1.59311	-1.59311
S. equorum	Palmar metacarpal	ADtreat vs Healthy	0	-1.02014	-1.02014	-1.02014
S. pseudintermedius	Perilabial area	ADpre vs Healthy	0.0173011	3.35205	2.25538	4.44872
S. sciuri	Perilabial area	ADpre vs Healthy	0.0173011	-1.17266	-1.56975	-0.775571
S. pseudintermedius	Perilabial area	ADpost vs ADpre	0.00260039	-3.28127	-4.17972	-2.38283
S. coagulans	Perilabial area	ADpost vs ADpre	0.0586781	-2.37157	-3.37061	-1.37253
S. schleiferi	Perilabial area	ADpost vs ADpre	0.0145866	-1.92234	-2.56822	-1.27646
S. warneri	Perineum	ADpre vs Healthy	0	-0.375068	-0.375068	-0.375068
S. pseudintermedius	Ventral tail	ADpre vs Healthy	0.00083284	4.15593	3.09286	5.219
S. hominis	Ventral tail	ADpost vs ADpre	0	0.340198	0.340198	0.340198
S. epidermidis	Ventral tail	ADtreat vs Healthy	0.0198509	2.55532	1.72901	3.38162
S. hominis	Ventral tail	ADtreat vs Healthy	0.0528612	1.59596	0.934331	2.2576
S. equorum	Ventral tail	ADtreat vs Healthy	0.0229674	-1.46967	-1.98821	-0.951127
Data q < 0.1 are presented. 0.000 in the fdr column denotes fdr corrected p values below 0.0001.

## Sheet: Table S8
Table S8: Mean relative abundance of bacterial taxa at the phylum level in faecal samples from all four dog groups
Phylum	Healthy	cADpre	cADpost	cADtreat
Acidobacteria	4.27414e-05	3.52499e-06	4.55521e-05	5.50952e-05
Actinobacteria	0.00606867	0.0159274	0.00253388	0.00999123
Bacteroidetes	0.247632	0.299688	0.265905	0.288987
Campilobacterota	0.0168837	0	8.09109e-05	0.000728409
Candidatus Saccharibacteria	3.41931e-05	3.52499e-06	4.7937e-06	5.21559e-05
Firmicutes	0.385227	0.450725	0.37873	0.407593
Fusobacteria	0.232732	0.000643687	0.0419151	0.0241385
Proteobacteria	0.111354	0.233005	0.310763	0.267223
SR1	1.9946e-05	0	0	0
Synergistetes	5.69885e-06	3.71051e-06	2.2777e-05	0.00123275

## Sheet: Table S9
Table S9: Mean relative abundance of bacterial taxa at the genus level in the feacal samples in all four dog groups
Genus	Healthy	cADpre	cADpost	cADtreat
Bacteroidaceae unk.	0.162398	0.0870204	0.0871337	0.189215
Bacteroides	0.0479686	0.181436	0.158714	0.0516684
Blautia	0	0.055578	0.0309373	0.0544079
Clostridium sensu stricto	0	0.0965964	0.0642303	0.0485512
Escherichia/Shigella	0.0245227	0.193748	0.282443	0.158178
Fusobacterium	0.2063	0	0.0419151	0.0240571
Fusobacteriaceae unk.	0.0264319	0	0	0
Lachnospiracea incertae sedis	0.0309469	0.0520175	0.0301154	0.0422405
Lachnospiraceae unk.	0.0721105	0.11381	0.113164	0.0579436
Megamonas	0.183741	0	0	0.0418948
Neisseriaceae unk.	0	0	0	0.0857335
Parasutterella	0.0312867	0.0203039	0	0
Phocaeicola	0.0291268	0	0	0
Porphyromonas	0	0.0312318	0	0
Prevotellamassilia	0	0	0	0.020406
Proteus	0.0360017	0	0	0
Streptococcus	0	0	0	0.0733805
Terrisporobacter	0	0.0357014	0	0
Turicibacter	0	0	0	0.0242535
Other	0.149166	0.132557	0.191347	0.128071

## Sheet: Table S10
Table S10: Statistical summary of differentially abundant faecal and skin bacterial taxa between mtDNA haplogroups A and C
Smple	Level	Feature	Comparison	p_fdr	Effect	Error_min	Error_max	ANCOMBC	Score
Feaces	Phylum	Actinobacteria	A vs C	0.0121447	-1.36754	-2.32937	-0.4057	FALSE	1
Feaces	Phylum	Campilobacterota	A vs C	0.0121447	-5.29767	-9.08186	-1.51348	FALSE	1
Feaces	Phylum	Firmicutes	A vs C	0.002114	-1.02147	-1.58173	-0.461212	FALSE	1
Feaces	Genus	Streptococcus	A vs C	3.16939e-06	-4.0782	-5.64146	-2.51493	FALSE	1
Feaces	Genus	Anaerostipes	A vs C	0.0550725	-3.01593	-5.34109	-0.690769	FALSE	1
Feaces	Genus	Anaerotignum	A vs C	5.971e-07	-4.67445	-6.30673	-3.04216	FALSE	1
Feaces	Genus	Blautia	A vs C	1.20944e-06	-2.16369	-2.95403	-1.37335	FALSE	1
Feaces	Genus	Roseburia	A vs C	0.00616155	-4.02868	-6.38893	-1.66843	TRUE	2
Feaces	Genus	Amedibacterium	A vs C	0.0270139	-2.04922	-3.46313	-0.635314	FALSE	1
Feaces	Genus	Clostridium_XVIII	A vs C	0.0647299	-2.07466	-3.74811	-0.401224	FALSE	1
Axilla	Phylum	Actinobacteria	A vs C	0.0414277	-0.438933	-0.769268	-0.108598	FALSE	1
Axilla	Phylum	Bacteroidetes	A vs C	0.00024861	0.593463	0.316005	0.870922	TRUE	2
Axilla	Genus	Arthrobacter	A vs C	4.9671e-07	-6.55064	-8.85566	-4.24561	FALSE	1
Axilla	Genus	Bacteroides	A vs C	0.00225403	-3.66358	-5.6136	-1.71355	FALSE	1
Axilla	Genus	Rubellimicrobium	A vs C	1.10633e-08	-7.19045	-9.4248	-4.95611	TRUE	2
Axilla	Genus	Haemophilus	A vs C	7.5668e-07	-7.82068	-10.6466	-4.99479	TRUE	2
Medial pinnae	Phylum	Actinobacteria	A vs C	0.028474	-0.485292	-0.811612	-0.158972	FALSE	1
Medial pinnae	Genus	Rothia	A vs C	0.0346475	3.74651	1.25965	6.23337	FALSE	1
Medial pinnae	Genus	Tannerella	A vs C	0.060579	4.63094	1.27227	7.9896	FALSE	1
Medial pinnae	Genus	Flavobacterium	A vs C	0.03182	-3.36102	-5.50958	-1.21245	FALSE	1
Medial pinnae	Genus	Pasteurella	A vs C	0.000171594	-4.21024	-5.99767	-2.42282	FALSE	1
Medial pinnae	Genus	Stenotrophomonas	A vs C	0.00279043	4.06669	1.98697	6.14641	FALSE	1
Front paw	Genus	Bacteroides	A vs C	0.0029034	-4.54437	-7.02092	-2.06781	FALSE	1
Front paw	Genus	Capnocytophaga	A vs C	1.04814e-06	-5.6297	-7.69165	-3.56775	FALSE	1
Front paw	Genus	Neisseria	A vs C	7.39936e-08	-7.75434	-10.2902	-5.2185	FALSE	1
Front paw	Genus	Haemophilus	A vs C	1.53385e-07	6.09812	4.02231	8.17393	FALSE	1
